# Supplementary material for: Control of Human Anelloviruses by Cytosine to Uracil Genome Editing
Source: mSphere. 2022 Nov 14;7(6):e00506-22. doi: 10.1128/msphere.00506-22 (PMC9769745; doi:10.1128/msphere.00506-22)
Supplement: TABLE S1 [file msphere.00506-22-s0003.xlsx]

## Sheet: S1
Table S1: Detailed list of edited variants found in lineages from subject #1 and #2.
Individual	Lineage	Timepoint	Percentage of C to T	Number of non-synonymous mutations	Percentage of stop codons
1	TTMDV-AMS-S1-34	52	30.78	167	0.131737
1	TTMV-AMS-S1-41	12	12.84	58	0.086207
1	TTMV-AMS-S1-41	21	51.38	233	0.11588
1	TTMV-AMS-S1-41	23	49.77	205	0.097561
1	TTMV-AMS-S1-41	27	46.33	237	0.088608
1	TTMV-AMS-S1-41	28	29.59	116	0.12931
1	TTMV-AMS-S1-41	35	12.61	60	0.083333
1	TTMV-AMS-S1-41	45	10.78	52	0.038462
1	TTMV-AMS-S1-41	50	7.11	32	0.0625
1	TTMV-AMS-S1-41	51	13.53	59	0.050847
1	TTMV-AMS-S1-41	54	13.07	59	0.169492
1	TTMV-AMS-S1-41	55	6.88	25	0
1	TTMV-AMS-S1-42	50	8.31	38	0.026316
1	TTMV-AMS-S1-42	51	11.26	54	0.055556
1	TTMV-AMS-S1-44	1	82.29	393	0.147583
1	TTMV-AMS-S1-44	2	35.16	177	0.129944
1	TTMV-AMS-S1-45	46	77.83	393	0.099237
1	TTMV-AMS-S1-47	44	35.36	176	0.079545
1	TTV-AMS-S1-01	18	6.09	39	0.179487
1	TTV-AMS-S1-01	28	13.72	112	0.125
1	TTV-AMS-S1-23	21	5.24	43	0.023256
1	TTV-AMS-S1-26	28	19.93	104	0.067308
1	TTV-AMS-S1-26	36	12.54	65	0.107692
1	TTV-AMS-S1-25	20	22.01	186	0.107527
1	TTV-AMS-S1-25	28	20.17	185	0.091892
1	TTV-AMS-S1-25	36	8.2	75	0.04
1	TTV-AMS-S1-25	44	18.34	159	0.09434
1	TTV-AMS-S1-25	48	18.66	160	0.06875
1	TTV-AMS-S1-27	45	11.36	119	0.07563
1	TTV-AMS-S1-03	38	22.72	186	0.193548
1	TTV-AMS-S1-04	52	19.39	158	0.082278
1	TTV-AMS-S1-06	15	24.28	214	0.084112
1	TTV-AMS-S1-06	16	14.02	120	0.075
1	TTV-AMS-S1-06	25	12.8	89	0.101124
1	TTV-AMS-S1-06	27	17.88	137	0.116788
1	TTV-AMS-S1-06	34	24.94	193	0.093264
1	TTV-AMS-S1-07	18	14.32	99	0.10101
1	TTV-AMS-S1-07	22	19.02	137	0.087591
1	TTV-AMS-S1-07	26	22.82	152	0.065789
1	TTV-AMS-S1-07	38	5.03	46	0.130435
1	TTV-AMS-S1-07	48	9.96	76	0.157895
1	TTV-AMS-S1-07	55	12.19	98	0.132653
1	TTV-AMS-S1-08	16	22.92	163	0.055215
1	TTV-AMS-S1-11	55	5.88	37	0.054054
1	TTV-AMS-S1-12	49	27.36	231	0.077922
1	TTV-AMS-S1-12	51	20.7	180	0.083333
1	TTV-AMS-S1-12	54	6.05	49	0.122449
1	TTV-AMS-S1-12	55	7.38	66	0.106061
2	TTV-AMS-S2-01	61	6.18	53	0.09434
2	TTV-AMS-S2-01	81	15.88	142	0.084507
2	TTV-AMS-S2-01	92	28.73	272	0.095588
2	TTV-AMS-S2-05	91	20.65	111	0.054054
