# Supplementary material for: Control of Human Anelloviruses by Cytosine to Uracil Genome Editing
Source: mSphere. 2022 Nov 14;7(6):e00506-22. doi: 10.1128/msphere.00506-22 (PMC9769745; doi:10.1128/msphere.00506-22)
Supplement: TABLE S2 [file msphere.00506-22-s0004.xlsx]

## Sheet: S2
Table S2: C to T variant frequencies from LoFreq in anellovirus genera.
Genera	C>T frequency mean	C>T standard deviation
All	0.257221	0.34465
TTMDV	0.234071	0.0814832
TTMV	0.254475	0.349126
TTV	0.259339	0.348583
