# Supplementary material for: Control of Human Anelloviruses by Cytosine to Uracil Genome Editing
Source: mSphere. 2022 Nov 14;7(6):e00506-22. doi: 10.1128/msphere.00506-22 (PMC9769745; doi:10.1128/msphere.00506-22)
Supplement: TABLE S3 [file msphere.00506-22-s0005.xlsx]

## Sheet: S3
Table S3: APOBEC3 mutation context. The mutated C is underlined and the minimal recognition pattern is depicted in bold. Mutation context is adapted from Silvas and Schiffer, 2019 (Silvas & Schiffer, 2019).
APOBEC3	Nucleotide context
APOBEC3A	TTCA
APOBEC3B	ATCA
APOBEC3C	TC
APOBEC3D	TC
APOBEC3F	TTCW
APOBEC3G	YCCH
APOBEC3H	TCA
