# Supplementary material for: Control of Human Anelloviruses by Cytosine to Uracil Genome Editing
Source: mSphere. 2022 Nov 14;7(6):e00506-22. doi: 10.1128/msphere.00506-22 (PMC9769745; doi:10.1128/msphere.00506-22)
Supplement: TABLE S4 [file msphere.00506-22-s0006.xlsx]

## Sheet: S4
Table S4: Detailed list of edited scaffolds found at each time point for subject #1 and #2. (*) C to T percentage is calculated based on number of C to T mutations compared to the original lineage, divided by the total number of Cs.
Individual	Name	Found in sample	Length	Number of positive samples	C to T percentage (*)
1	TTMV-AMS-S1-44_APO1	1	1826	2	36.2903
1	TTMV-AMS-S1-44_APO2	1	343	1	44.7552
1	TTMV-AMS-S1-44_APO3	1	340	2	41.2214
1	TTMV-AMS-S1-44_APO4	1	338	2	40.678
1	TTMV-AMS-S1-44_APO5	1	335	1	21.1009
1	TTMV-AMS-S1-44_APO6	1	321	2	50
1	TTMV-AMS-S1-44_APO7	1	316	1	39.2
1	TTMV-AMS-S1-44_APO8	1	277	1	28.2353
1	TTMV-AMS-S1-44_APO9	1	276	1	34.4086
1	TTMV-AMS-S1-44_APO10	1	271	1	40.5941
1	TTMV-AMS-S1-44_APO11	1	251	1	38.2979
1	TTMV-AMS-S1-44_APO12	1	248	1	17.4603
1	TTMV-AMS-S1-44_APO13	1	239	2	28.5714
1	TTMV-AMS-S1-44_APO14	1	205	1	43.8596
1	TTMV-AMS-S1-44_APO15	1	201	1	30.303
1	TTV-AMS-S1-06_APO1	15	2515	1	17.723
1	TTV-AMS-S1-06_APO2	16	394	1	32.5301
1	TTV-AMS-S1-08_APO1	16	2257	2	20.1835
1	TTV-AMS-S1-25_APO1	20	1093	27	12.7869
1	TTV-AMS-S1-25_APO2	20	798	3	23.2653
1	TTMV-AMS-S1-41_APO1	21	2808	1	55.243
1	TTMV-AMS-S1-41_APO2	23	668	1	24.7706
1	TTMV-AMS-S1-41_APO6	23	2019	1	36.8976
1	TTV-AMS-S1-06_APO3	25	3121	1	22.3732
1	TTV-AMS-S1-07_APO1	26	3675	1	19.4295
1	TTMV-AMS-S1-41_APO3	27	2809	2	17.8385
1	TTMV-AMS-S1-41_APO4	28	1001	3	21.9081
1	TTMV-AMS-S1-41_APO5	28	379	1	25.2033
1	TTV-AMS-S1-26_APO1	28	1150	1	14.4654
1	TTV-AMS-S1-26_APO2	28	1023	1	28.1481
1	TTV-AMS-S1-26_APO3	28	1023	1	25.9542
1	TTV-AMS-S1-26_APO4	28	435	1	33.1429
1	TTV-AMS-S1-06_APO4	34	1886	2	25.5525
1	TTV-AMS-S1-06_APO5	34	1204	1	32.2835
1	TTV-AMS-S1-06_APO6	34	755	6	13.7615
1	TTV-AMS-S1-26_APO5	36	1246	1	19.1549
1	TTV-AMS-S1-26_APO6	36	964	1	21.3256
1	TTV-AMS-S1-03_APO1	38	1303	1	22.4138
1	TTV-AMS-S1-07_APO2	38	390	1	26.3514
1	TTMV-AMS-S1-47_APO1	44	2706	1	25.9591
1	TTV-AMS-S1-25_APO3	44	1711	1	20.96
1	TTV-AMS-S1-25_APO4	44	1260	1	28.0808
1	TTMV-AMS-S1-42_APO1	45	289	1	32
1	TTV-AMS-S1-10_APO1	45	2826	2	6.95249
1	TTMV-AMS-S1-45_APO1	46	1328	1	32.1508
1	TTMV-AMS-S1-45_APO2	46	1186	1	27.6316
1	TTMV-AMS-S1-45_APO3	46	856	1	39.3574
1	TTMV-AMS-S1-45_APO4	46	437	1	33.3333
1	TTMV-AMS-S1-45_APO5	46	405	1	20.2899
1	TTMV-AMS-S1-45_APO6	46	396	1	38.5321
1	TTMV-AMS-S1-45_APO7	46	377	1	34.5324
1	TTMV-AMS-S1-45_APO8	46	327	1	50.8475
1	TTMV-AMS-S1-45_APO9	46	295	2	47.8632
1	TTMV-AMS-S1-45_APO10	46	256	1	36.9048
1	TTV-AMS-S1-07_APO4	48	433	1	26.7442
1	TTV-AMS-S1-07_APO5	48	1270	2	15.5388
1	TTV-AMS-S1-25_APO5	48	1050	4	22.1184
1	TTV-AMS-S1-25_APO6	48	974	3	22.0513
1	TTV-AMS-S1-12_APO1	49	1125	1	31.2195
1	TTV-AMS-S1-12_APO2	49	242	1	25.9259
1	TTV-AMS-S1-12_APO3	49	335	3	21.3675
1	TTV-AMS-S1-12_APO4	49	240	1	31.8182
1	TTMDV-AMS-S1-34_APO1	52	879	1	30.7167
2	TTMV-AMS-S2-11_APO1	69	1603	1	13.4396
2	TTMV-AMS-S2-11_APO2	69	585	1	16.3265
2	TTV-AMS-S2-05_APO1	91	1441	1	15.9236
2	TTV-AMS-S2-01_APO1	92	554	5	22.7513
2	TTV-AMS-S2-01_APO2	92	527	4	24.6753
2	TTV-AMS-S2-01_APO3	92	500	1	18.5714
2	TTV-AMS-S2-01_APO4	92	446	1	24.0838
2	TTV-AMS-S2-01_APO5	92	413	1	22.2222
2	TTV-AMS-S2-01_APO6	92	357	2	26.3804
2	TTV-AMS-S2-01_APO7	92	335	3	20
