# Supplementary material for: Control of Human Anelloviruses by Cytosine to Uracil Genome Editing
Source: mSphere. 2022 Nov 14;7(6):e00506-22. doi: 10.1128/msphere.00506-22 (PMC9769745; doi:10.1128/msphere.00506-22)
Supplement: TABLE S5 [file msphere.00506-22-s0007.xlsx]

## Sheet: S5
Table S5: List of primers used in this study for the 3D-PCR.
Target	Product number	Primer (5' --> 3')	Product size first PCR (in nt)	Product size semi-nested PCR (in nt)	Theoretical melting temperature original semi-nested product	Theoretical melting temperature edited semi-nested product	Melting temperatures used in the 3D-PCR
TTMV-AMS-S1-44	1	Forward: TGTTTTAAGTATGAATAGTGGTAAAT	187	128	86.9 °C	73.4 °C	55 °C - 95 °C
		Reverse: AAACTACTTAAACACACAACCAA
		Second Forward: GTTATAATGATGGTGGAGGTATTT
	2	Forward: GGTGGGTTGAGGYTTGGAAAG	179	143	76.8 °C	70.4 °C	74.6 °C - 95 °C
		Reverse: CCCACTCCCAATAACATCAACA
		Second Forward: TTAGTTGAGTGGTTTGTTTTAAGTT
	3	Forward: TGTTGATGTTATTGGGAGTGGG	143	111	74.7 °C	70.7 °C	72.1 °C - 95 °C
		Reverse: CCCAAAACTAAACCATAACAAAA
		Second Reverse: CAAATATTAAATACAATATTAAACTAAAAT
