# Supplementary material for: Control of Human Anelloviruses by Cytosine to Uracil Genome Editing
Source: mSphere. 2022 Nov 14;7(6):e00506-22. doi: 10.1128/msphere.00506-22 (PMC9769745; doi:10.1128/msphere.00506-22)
Supplement: TABLE S6 [file msphere.00506-22-s0008.xlsx]

## Sheet: S6
Table S6: List of oligo DNA controls for the 3D-PCR.
	Oligo (5' --> 3')
0% mutated	TCTAAGCTGGCTGCACATGTTTTAAGTATGAATAGTGGTAAATTGCATACGTCTTGTTGAAAATACCATTTGTTTTGCCATAATGATGGTGGAGGTATTCTCCTTGTTATGTATGTTTTTTTGTATTGCTTTCTTCCTAAGTGTGGTACTAGTATTTTTTTAACATTCATTAACATTCTTCCTGGTTGTGTGTCTAAGTAGTCTTCTCTTGTTACACTAAAT
50% C > U mutated	TCTAAGUTGGCTGUACATGTTTTAAGTATGAATAGTGGTAAATTGUATACGTUTTGTTGAAAATACUATTTGTTTTGUUATAATGATGGTGGAGGTATTUTUCTTGTTATGTATGTTTTTTTGTATTGUTTTCTTUCTAAGTGTGGTAUTAGTATTTTTTTAACATTUATTAACATTUTTCUTGGTTGTGTGTUTAAGTAGTUTTCTUTTGTTACACTAAAT
50% C > T mutated	TCTAAGTTGGCTGTACATGTTTTAAGTATGAATAGTGGTAAATTGTATACGTTTTGTTGAAAATACTATTTGTTTTGTTATAATGATGGTGGAGGTATTTTTCTTGTTATGTATGTTTTTTTGTATTGTTTTCTTTCTAAGTGTGGTATTAGTATTTTTTTAACATTTATTAACATTTTTCTTGGTTGTGTGTTTAAGTAGTTTTCTTTTGTTACACTAAAT
