# Supplementary material for: Control of Human Anelloviruses by Cytosine to Uracil Genome Editing
Source: mSphere. 2022 Nov 14;7(6):e00506-22. doi: 10.1128/msphere.00506-22 (PMC9769745; doi:10.1128/msphere.00506-22)
Supplement: TABLE S7 [file msphere.00506-22-s0009.xlsx]

## Sheet: S7
Table S7: Criteria for ORFs and GC-rich area. Criteria were partially subtracted from Arze et al., 2021 and Venkatamaran et al., 2022 (Arze et al., 2021; Venkataraman et al., 2022). aa; amino acids, X; any amino acid.
Protein	Criteria
ORF1	Length of at least 500aa
	Contains the conserved motif YNPX2DXGX2N
ORF2	Length of at least 75aa
	Contains the conserved motif WX7HX3CXCX5H, or at least HX3CXCX5H
	Spans at the start of ORF1
	Does not have the same ORF as ORF1
Orfx/2	Length of at least 75aa
	Serine-rich region at the end of the ORF
	Spans at the end of ORF1
	Has the same ORF as ORF2
ORF3	Length of at least 50aa
	Contains one of the conserved motifs EX8RX2RX6PXYPX2P and VXFXL
	Ends near the end of ORF1
	Has a different ORF as ORF1 and ORF2
TAIP	Length of at least 50aa
	Spans at the start of ORF1 and ORF2
	Has a different ORF as ORF1 and ORF2
GC-rich area	Minimal GC percentage of 60%
	Minimal length of 35 nucleotides
	Not located within an ORF
	Starts and ends with at least 5 nucleotides of G and/or C’s.
